# Supplementary material for: Diabetic Ketoacidosis Is Associated with Lower Serum Sphingolipids but Higher β-Hydroxybutyrate and Lactate: A Pilot Study
Source: Pathophysiology. 2025 Jun 26;32(3):29. doi: 10.3390/pathophysiology32030029 (PMC12285954; doi:10.3390/pathophysiology32030029)
Supplement: Supplementary file 1 [file pathophysiology-32-00029-s001.zip]

Archive with 2 entries (2 files):
- Supplement Table 1.pdf
- Supplement file 1.pdf
